# Supplementary material for: Knowledge, Attitudes, and Practices Among Thoracic Healthcare Professionals Toward Postoperative Pulmonary Embolism
Source: Healthcare (Basel). 2025 Jul 22;13(15):1771. doi: 10.3390/healthcare13151771 (PMC12346016; doi:10.3390/healthcare13151771)
Supplement: Supplementary file 1 [file healthcare-13-01771-s001.zip]

Archive with 1 entries (1 files):
- healthcare-3634322-supplementary.pdf
